# Supplementary material for: Efficacy of Carbon Nanodots and Manganese Ferrite (MnFe2O4) Nanoparticles in Stimulating Growth and Antioxidant Activity in Drought-Stressed Maize Inbred Lines
Source: Plants (Basel). 2023 Aug 11;12(16):2922. doi: 10.3390/plants12162922 (PMC10458536; doi:10.3390/plants12162922)
Supplement: Supplementary file 1 [file plants-12-02922-s001.zip]

Archive with 1 entries (1 files):
- plants-2544804-supplementary.pdf
